# Supplementary material for: Antimicrobial Prescription Behavior in Equine Asthma Cases: An International Survey
Source: Animals (Basel). 2024 Jan 30;14(3):457. doi: 10.3390/ani14030457 (PMC10854497; doi:10.3390/ani14030457)
Supplement: Supplementary file 1 [file animals-14-00457-s001.zip]

Archive with 1 entries (1 files):
- animals-2817564-supplementary.pdf
